# Supplementary material for: Molecular Characterization of Small Ruminant Lentiviruses in Polish Mixed Flocks Supports Evidence of Cross Species Transmission, Dual Infection, a Recombination Event, and Reveals the Existence of New Subtypes within Group A
Source: Viruses. 2021 Dec 16;13(12):2529. doi: 10.3390/v13122529 (PMC8708130; doi:10.3390/v13122529)
Supplement: Supplementary file 1 [file viruses-13-02529-s001.zip]

Archive with 1 entries (1 files):
- viruses-1484523-supplementary.pdf
